# Supplementary material for: Proteasomes of Autophagy-Deficient Cells Exhibit Alterations in Regulatory Proteins and a Marked Reduction in Activity
Source: Cells. 2023 May 30;12(11):1514. doi: 10.3390/cells12111514 (PMC10252828; doi:10.3390/cells12111514)
Supplement: Supplementary file 1 [file cells-12-01514-s001.zip]

Archive with 1 entries (1 files):
- cells-2353921-supplementary.pdf
